# Supplementary material for: Identification of a Prognostic Model Based on Fatty Acid Metabolism-Related Genes of Head and Neck Squamous Cell Carcinoma
Source: Front Genet. 2022 Jun 30;13:888764. doi: 10.3389/fgene.2022.888764 (PMC9280184; doi:10.3389/fgene.2022.888764)
Supplement: Supplementary file 1 [file Table1.XLSX]

## Sheet: Sheet1
SLC25A17
CEL
ILVBL
SLC27A4
SLC27A2
ABHD2
CPT1C
CNR1
CPT1A
CPT1B
CPT2
CRAT
ECI1
DECR1
MMAA
ABHD3
ECH1
ECHS1
EHHADH
AKT1
AKT2
ETFA
ETFB
ETFDH
ABCD1
FAAH
FABP1
TYSND1
GLYATL2
ALDH3A2
ABCD2
LPIN1
MLYCD
AMACR
PLA2G15
MTOR
ETFBKMT
HACL1
DECR2
GCDH
MCAT
NUDT7
ACAA1
HSD17B10
HADHA
HADHB
HADH
ACACB
HSD17B4
ACADL
ACADM
ACADS
IRS1
ACADVL
IVD
ACAT1
ACAT2
NUDT19
LEP
PLIN5
MMUT
PCCA
PCCB
ACOX1
PCK1
PCK2
MECR
HAO2
AIG1
PEX7
PEX13
PHYH
HAO1
PPARA
PPARD
CROT
AUH
ECHDC2
ACOXL
PECR
ECHDC1
BDH2
ABCD3
ABCD4
PEX2
SCP2
LPIN3
TWIST1
ACAD10
ACOX2
ACOX3
SESN2
LONP2
ACAD11
MCEE
ABHD1
ADTRP
MFSD2A
ABCB11
IRS2
ACBD5
ADIPOQ
LPIN2
